# Supplementary material for: Comprehensive Analysis of Shear Deformation Cytometry Based on Numerical Simulation Method
Source: Biosensors (Basel). 2025 Jun 17;15(6):389. doi: 10.3390/bios15060389 (PMC12190582; doi:10.3390/bios15060389)
Supplement: Supplementary file 1 [file biosensors-15-00389-s001.zip]

Archive with 1 entries (1 files):
- biosensors-3619098-supplementary.pdf
